# Supplementary material for: Population genomics of hypervirulent Klebsiella pneumoniae clonal-group 23 reveals early emergence and rapid global dissemination
Source: Nat Commun. 2018 Jul 13;9:2703. doi: 10.1038/s41467-018-05114-7 (PMC6045662; doi:10.1038/s41467-018-05114-7)
Supplement: Supplementary file 4 — Supplementary Data 1 [file 41467_2018_5114_MOESM4_ESM.xlsx]

## Sheet: Data
Supplementary Table 1. Strain information
Genome_name	Strain	Accession_Number	Reference	Country	Year	Source	Sample_type	ST	Sublineage I	ICEKp_structure	ICEKp_site	YBT_lineage	YbST	clb	microcin	Vir_plasmid	iro	iuc	rmpA	rmpA2	AMR genes	Plasmid_replicons	Phage	Phage_length	Missing_cas_genes	Num_CRISPR_arrays	Repeat_num(s)	Missing_CRISPR_spacers	Additional_CRISPR_spacers
5193_1_4	07-0003m	ERR025468	Holt2015	Vietnam	2007	human	blood (liver abscess)	23	yes	ICEKp10	1	1	47	1	1*^	1	1	1	1	1	-	ColF, FIBK	2	34.6;46.3	All	0	na	26	0
5235_8_2	08-049B	ERR025673	Holt2015	Vietnam	2008	human	sputum (pneumonia)	23	yes	ICEKp10	?	1	60-4LV	1	1	1	1	1	1	1	-	FIBK	1	39.9	na	2	8,5	26	0
ERR562357	SB4467	ERR562357	Bialek2014	France	2011	human	unknown	23	yes	ICEKp10	1	1	330	1	1	1	1	1	1	1	-	FIBK	2	33.1;48	cse1, cse2, cse3, cse4, cas5e, cas1, cas2 (7/7)	0	na	26	0
ERR713522	CAS691	ERR713522	Struve2015	Canada	2005	human	liver abscess	23	yes	ICEKp10	1	1	47	1	1	1	1	1	1	1	-	FIA, FIIK, FIBK	3	36.4;39.8;47.6	cse1, cse2, cse3, cse4, cas5e, cas1, cas2 (7/7)	1	8	26	7
ERR713524	CAS690	ERR713524	Struve2015	Canada	2005	human	liver abscess	23	yes	ICEKp10	1	1	47	1	1	1	1	1	1	1	-	FIAHI1, FIIK, FIBK	3	28.3;34.6;37.8	cse1, cse2, cse3, cse4, cas5e, cas1, cas2 (7/7)	1	8	26	7
SB4812	IPEUC650	SRR5713913	This study	France	1980	horse	genital tract	23	yes	ICEKp10	1	1	47	1	1	1	1	1	1	1	aadA1, sul1, aph3''Ia, tetAR	FII, ColRNAI	1	38.8	na	2	9,4	26	11
ERR712899	CAS987	ERR712899	Struve2015	Taiwan	1996	human	liver abscess	23	yes	ICEKp10	1	1	47	1	1	1	1	1	1	1	-	-	1	43.1	na	2	9,7	24	12
ERR560505	SB4384	ERR560505	Bialek2014	France	2008	human	blood	23	yes	ICEKp10	?	1	47	1	1^	1	1	1	1	1	-	HI1B, FIBK	3	39.9;41.2;122.2	na	2	9,7	23	11
ERR712793	CAS985	ERR712793	Struve2015	Taiwan	1996	human	liver abscess	23	yes	ICEKp10	1	1	335	1	1	1	1	1	1	1	-	FIB	2	38.8;129.5	na	2	9,8	26	15
573_1660	BIDMC85	LFAY01000000	GenBank	unknown	2013	human	unknown	23	yes	ICEKp10	1	1	47	1*	1	1	1	1	1	1	-	FIB, FIBK	2	34.6;112.7	na	2	11,6	23	12
ERR713643	CAS727	ERR713643	Struve2015	Norway	2008	human	liver abscess	23	yes	ICEKp10	1	1	47	1	1	1	1	1	1	1	-	FIB, FIBK	2	42.5;102.8	na	2	11,6	22	11
5150_3_1	AJ155	ERR024843	Holt2015	Australia	2002	human	wound	23	yes	ICEKp10	1	1	47	1	1	1	1	1	1	1	-	FIB, FIBK	2	60.5;108.6	na	2	12,6	21	11
ERR562359	SB4565	ERR562359	Bialek2014	France	2011	human	pus (liver abscess)	57	yes	ICEKp10	1	1	342	1	1^	1	1	1	1	1	-	FIBK	-	-	cas5e	2	13,5	21	11
ERR699266	CAS685	ERR699266	Struve2015	USA	2005	human	liver abscess	23	yes	ICEKp10	1	1	54	1	1	1	1	1	1	1	-	-	1	41.9	na	2	9,9	20	10
5151_2_1	DM16912/02	ERR025111	Holt2015	Singapore	2002	human	liver (liver abscess)	23	yes	ICEKp10	1	1	54	1	1	1	1	1	1	1	-	FIBK	1	41.5	na	2	10,9	20	11
ERR718793	CAS951	ERR718793	Struve2015	Norway	2012	human	liver abscess	23	yes	ICEKp10	1	1	54	1	1	1	1	1	1	1	-	-	-	-	na	2	10,9	20	11
ERR562360	SB4698	ERR562360	Bialek2014	France	2012	human	unknown	23	yes	ICEKp10	1	1	339	1	1	1	1	1	1	1	-	FIBK	1	35.3	na	2	11,9	21	13
ERR712794	CAS986	ERR712794	Struve2015	Taiwan	1996	human	liver abscess	23	yes	ICEKp10	1	1	47	1	1	1	1	1	1	1	-	FIBK	1	50.4	na	2	11,9	21	13
ERR712903	CAS991	ERR712903	Struve2015	South Africa	1997	human	pneumonia	23	yes	ICEKp10	1	1	49	1*	1	1	1	1	1	1	-	FIAH, FIIk	1	40.2	na	2	15,5	19	11
ED2	ED2	CP016813.1	GenBank	Taiwan	2006	human	blood	23	yes	ICEKp10	1	1	336	1	1	0	0	0	0	0	-	-	1	34.6	na	2	12,9	21	14
ERR560501	SB3431	ERR560501	Bialek2014	France	2006-2009	human	pus (liver abscess)	57	yes	ICEKp10	1	1	54-2LV	1	1	1	1	1	1	1	-	FIBK	1	40.1	na	2	14,7	20	13
ERR230425	M109	ERR230425	Wand2015	unknown	1932	unknown	unknown (Murray Collection)	2847	no	no_ybt	NA	NA	NA	0	1	1	1	1	1	1	-	HI1B, FIBK	1	34.6	na	2	12,9	15	8
ERR562354	SB3927	ERR562354	Bialek2014	Taiwan	before 2009	human	pus (liver abscess)	23	yes	ICEKp10	1	1	47	1	1	1	1	0	1	0	-	FIBK	1	58.3	na	2	13,9	21	15
ERR712791	CAS983	ERR712791	Struve2015	Taiwan	1996	human	liver abscess	23	yes	ICEKp10	1	1	47	1	1	1	1	1	1	1	-	FIBK	1	55;59	na	2	13,9	21	15
ERR713523	CAS686	ERR713523	Struve2015	Taiwan	1996	human	liver abscess	260	hybrid (CG23-I and ST261-DLV)	ICEKp10	1	1	50	1	1	1	1	1	1	1	-	FIAHI1, FIBMar, FII, FIIk,HI1B, FIBK	2	42.7;61.6	na	2	13,9	20	14
SB42	12A041	SRR5713914	This study	The Netherlands	1997	human	blood	23	yes	ICEKp10	1	1	340	1	1*	1	1	1	1	1	-	FIAHI1, FIBK, FIB, FIIK, FII	2	31.6;112.8	na	2	13,9	20	14
NUH15	NUH15	SRR5082361	Lee2016	Singapore	2014	human	liver abscess	23	yes	ICEKp10	1	1	52	1	1	1	1	1	1	1	-	FIBK	1	58.3	na	2	15,7	19	13
SGH05	SGH05	SRR5082378	Lee2016	Singapore	2014	human	liver abscess	23	yes	ICEKp10	1	1	47	1	1	1	1	1	1	1	-	FIA, FIB, FII, FIIk, FIBK	1	62.2	na	2	15,7	19	13
ERR562351	SB3310	ERR562351	Bialek2014	France	1988	horse	unknown	23	yes	ICEKp10	1	1	341	1	1	1	1	1	1	1	aph3''Ia	FII, ColRNAI, FIBK	1	43.7	na	2	14,9	20	15
ERR699269	CAS687	ERR699269	Struve2015	USA	2005	human	liver abscess	23	yes	ICEKp10	1	1	47	1*	1	1	1	1	1	1	-	-	-	-	na	2	14,9	20	15
ERR713521	CAS683	ERR713521	Struve2015	USA	2004	human	liver abscess	23	yes	ICEKp10	1	1	47	1*	1	1	1	1	1	1	-	-	1	53.1	na	2	14,9	20	15
SB4814	IPEUC1042	SRR5713920	This study	France	1985	horse	genital tract	23	yes	ICEKp10	1	1	47	1	1	1	1	1	0	1	aadA1, sul1, aph3''Ia, tetAR	FII, ColRNAI	-	-	na	2	14,9	20	15
SB4815	IPEUC1049	SRR5713919	This study	France	1985	horse	genital tract	23	yes	ICEKp10	1	1	47	1	1	1	1	1	1	1	aadA1, sul1, aph3''Ia, tetAR	FII, ColRNAI	1	56.1	na	2	14,9	20	15
SB4827	IPEUC1548	SRR5713911	This study	France	1987	horse	mare metritis	23	yes	ICEKp10	1	1	341	1	1	1	1	1	1	1	aph3''Ia	FII, ColRNAI	1	54.8	na	2	14,9	20	15
ERR560521	SB4720	ERR560521	Bialek2014	Madagascar	2007	human	pus	23	yes	ICEKp10	1	1	14	1	1	1	1	1	1	1	-	FIAHI1, FIIk, FII, FIBK	1	21.5	na	2	14,9	19	14
ERR560523	BG141	ERR560523	Bialek2014	Madagascar	2007	human	pus	23	yes	ICEKp10	1	1	14	1	1	1	1	1	1	1	aac3-IIa, aac6-Ib, strA, strB, qnrB1, catB4, sulII, dfrA14, blaCTX-M-15, blaOXA-1, blaTEM-198	FIAH, FIIk, FII,N, FIBK	-	-	na	2	14,9	19	14
ERR712901	CAS989	ERR712901	Struve2015	South Africa	1996	human	pneumonia	23	yes	ICEKp10	1	1	47	1	1	1	1	1	1	1	-	FIB	3	23.6;44;108.7	na	2	15,8	19	14
NUH16	NUH16	SRR5082364	Lee2016	Singapore	2014	human	liver abscess	23	yes	ICEKp10	1	1	52	1	1	1	1	1	1	1	-	FIBK	1	58.3	na	2	16,7	18	13
1193292_6	1084	CP003785.1	Lin2012	Taiwan	2002	human	blood (liver abscess)	23	yes	ICEKp10	1	1	47	1	1	0	0	0	0	0	-	-	1	33.1	na	2	15,9	19	15
5151_2_4	DM11825/05	ERR025117	Holt2015	Singapore	2005	human	liver (liver abscess)	23	yes	ICEKp10	1	1	47	1	1	1	1	1	1	1	-	FIBK	-	-	na	2	15,9	19	15
5235_6_8	2358m	ERR025654	Holt2015	Vietnam	2008	human	blood (pneumonia)	23	yes	ICEKp10	1	1	44-2LV	1	1	1	1	1	1	1	-	FIBK	-	-	na	2	15,9	19	15
ERR560506	SB4385	ERR560506	Bialek2014	France	2008	human	pus (liver abscess)	23	yes	ICEKp10	1	1	337	1	1	1	1	1	1	1	-	FIBK	1	40.1	na	2	15,9	19	15
ERR560508	SB4446	ERR560508	Bialek2014	France	2009	human	unknown	23	no	ICEKp1	?	2	333	0	0	1	1	1	1	1	-	HI1B, FIBK	1	35.1	na	2	15,9	19	15
ERR562352	SB3380	ERR562352	Bialek2014	France	2004	horse	unknown	23	yes	ICEKp10	1	1	334	1	1	1	1	1	1	1	aadA1, sul1, aph3''Ia, tetAR	FII, ColRNAI, FIBK	-	-	na	2	15,9	19	15
ERR712624	CAS695	ERR712624	Struve2015	Canada	2006	human	liver abscess	23	yes	ICEKp10	1	1	54-1LV	1	1	1	1	1	1	1	-	-	1	40.8	na	2	15,9	19	15
ERR712792	CAS984	ERR712792	Struve2015	Taiwan	1996	human	liver abscess	23	yes	ICEKp10	1	1	47	1	1	1	1	1	1	1	-	-	1	22	na	2	15,9	19	15
ERR712904	CAS992	ERR712904	Struve2015	South Africa	1997	human	pneumonia	23	yes	ICEKp10	1	1	47	1	1	1	1	1	1	1	-	-	1	37.5	na	2	15,9	19	15
ERR713641	CAS698	ERR713641	Struve2015	USA	2006	human	liver abscess	23	yes	ICEKp10	1	1	47	1	1	1	1	1	1	1	-	FIAHI1, FIBK	2	34.6;47.4	na	2	15,9	19	15
ERR713642	CAS726	ERR713642	Struve2015	Sweden	2008	human	liver abscess	2848	yes	ICEKp10	1	1	58	1	1	1	1	1	1	1	-	FIBK	1	34.6	na	2	15,9	19	15
NUH01	NUH01	SRR5082373	Lee2016	Singapore	2013	human	liver abscess	23	yes	ICEKp10	1	1	48	1	1	1	1	1	1	1	-	FIBK	2	34.6;47.7	na	2	15,9	19	15
NUH02	NUH02	SRR5082380	Lee2016	Singapore	2013	human	liver abscess	23	yes	ICEKp10	1	1	45	1	0	1	1	1	1	1	-	FIBK	2	34.9;36.4	na	2	15,9	19	15
NUH27	NUH27	SRR5082377	Lee2016	Singapore	2014	human	liver abscess	23	yes	ICEKp10	1	1	47	1	1	1	1	1	1	1	-	FIBK	2	29;59.1	na	2	15,9	19	15
SB3308	IPEUC-1037	SRR5713915	This study	France	1985	horse	unknown	23	yes	ICEKp10	1	1	47	1	1	1	1	1	1	1	aadA1	FII, ColRNAI	1	36.7	na	2	15,9	19	15
SB4816	IPEUC1070	SRR5713918	This study	France	1985	horse	genital tract	23	yes	ICEKp10	1	1	334	1	1	1	0	0	0	0	aadA1, sul1	FII, ColRNAI	-	-	na	2	15,9	19	15
SB4817	IPEUC1079	SRR5713917	This study	France	1985	horse	genital tract	23	yes	ICEKp10	1	1	334	1	1	1	1	1	1	1	aadA1, sul1, aph3''Ia	FII, ColRNAI	-	-	na	2	15,9	19	15
SB4819	IPEUC1099	SRR5713922	This study	France	1985	horse	foetus	23	yes	ICEKp10	1	1	334	1	1	1	1	1	1	1	aadA1, sul1	FII, ColRNAI	-	-	na	2	15,9	19	15
SB4825	IPEUC1281	SRR5713909	This study	France	1987	horse	cervix	23	yes	ICEKp10	1	1	334	1	1	1	1	1	1	1	aadA1, sul1, aph3''Ia	FII, ColF, Col5	-	-	na	2	15,9	19	15
SB4826	IPEUC1355	SRR5713908	This study	France	1987	horse	genital tract	23	yes	ICEKp10	1	1	334	1	1	1	1	1	1	1	-	ColRNAl	-	-	na	2	15,9	19	15
SB4828	IPEUC1559	SRR5713910	This study	France	1987	horse	stallion sperm	23	yes	ICEKp10	1	1	334	1	1	1	1	0	0	1	aadA1, sul1, aph3''Ia	FII, ColF	-	-	na	2	15,9	19	15
SGH04	SGH04	SRR5082359	Lee2016	Singapore	2014	human	liver abscess	23	yes	ICEKp10	1	1	159	1	1	1	1	1	1	1	-	FIBK	2	34.6;43.3	na	2	15,9	19	15
SGH10	SGH10	SRR5082357	Lee2016	Singapore	2015	human	liver abscess	23	yes	ICEKp10	1	1	53	1	1	1	1	1	1	1	-	FIBK	3	34.6;43.7;51.6	na	2	15,9	19	15
ERR257665	ERR257665	ERR257665	Ellington2016	UK	2008	human	blood	23	yes	ICEKp10	1	1	56	1	1	1	1	1	1	1	-	FIBK	1	48	na	2	16,9	18	15
ERR562350	SB3309	ERR562350	Bialek2014	France	1985	horse	unknown	23	yes	ICEKp10	1	1	334	1	1	1	0	0	0	0	aadA1, sul1, aph3''Ia, tetAR	FII, ColRNA, FIBK	-	-	na	2	16,9	18	15
ERR712900	CAS988	ERR712900	Struve2015	Taiwan	1997	human	liver abscess	23	yes	ICEKp10	1	1	47	1	1	1	1	1	1	1	-	FIBK	2	39.9;56.2	na	2	16,9	18	15
SB4823	IPEUC1171	SRR5713921	This study	France	1985	horse	genital tract	23	yes	ICEKp10	1	1	334	1	1	1	1	1	1	1	aadA1, sul1, tetAR	FII, ColRNAI	-	-	na	2	16,9	18	15
16780_6_22	16780622	ERR1015301	Wyres2016	Australia	2013	human	throat swab (asymptomatic carriage)	23	no	no_ybt	NA	NA	NA	0	1	1	1	1	1	1	-	HI1B, FIBK	3	28;34.6;52.7	na	2	18,7	13	10
16780_6_68	16780668	ERR1015341	Wyres2016	Australia	2014	human	rectal swab (asymptomatic carriage)	23	no	no_ybt	NA	NA	NA	0	1	1	1	1	1	1	-	HI1B, FIBK	2	34.6;52.7	na	2	18,7	13	10
484021_57	NTUH-K2044	AP006725; AP006726	Wu2009	Taiwan	1996-2001	human	blood (liver abscess & meningitis)	23	no	ICEKp1	1	2	326	0	0	1	1	1	1	1	-	HI1B, FIBK	1	28.8	na	2	24,4	na
ERR712789	CAS905	ERR712789	Struve2015	Norway	2010	human	liver abscess	23	no	no_ybt	NA	NA	NA	0	1	1	1	1	1	1	-	FIB, FIBK	2	34.6;100.5	na	2	22,7	12	12
ED23	ED23	CP016814.1; CP016815.1	GenBank	Taiwan	2006	human	blood	23	no	ICEKp3	3	9	331	0	0	1	1	1	1	1	-	HI1B	3	34.6;57.5;58.3	na	2	23,5	6	6
ERR276927	ERR276927	ERR276927	Stoesser2013	UK	2011	human	blood	23	yes	ICEKp10	1	1	47	1	1	1	1	1	1	1	-	FIBK	2	34.6;56.1	na	2	18,11	26	27
573_1661	BIDMC86	LFAZ01000000	GenBank	unknown	2014	human	unknown	23	yes	ICEKp10	1	1	59	1	1	1	1	1	1	1	-	FIBK	1	34.6;43	na	1	29	18	20
AS7	A0171016	SRR5082328	Wyres2016	Australia	2010	human	blood	23	no	ICEKp3	4	9	201	0	1	1	1	1	1	1	-	HI1B, FIBK	3	38.5;45.2;49.2	na	2	24,8	10	14
SRR2098776	Kpn0077	SRR2098776	Davis2015	USA	2012	human	urine	23	yes	ICEKp10	1	1	46	1	1	1	1	1	1	1	-	ColRNAI, FIBK	3	41.0;41.5;47.1	na	2	23,10	23	28
ERR712626	CAS701	ERR712626	Struve2015	USA	2007	human	liver abscess	23	yes	ICEKp10	1	1	46	1	1	1	1	1	1	1	-	-	2	34.6;45.3	na	2	23,10	22	27
5151_2_2	DM17138/03	ERR025115	Holt2015	Singapore	2003	human	thigh (necrotizing fasciitis)	23	yes	ICEKp10	1	1	51	1	1	1	1	1	1	1	-	FIAHI1, FIIk, FII, FIBK	1	46.8	na	2	23,10	20	25
ERR712623	CAS694	ERR712623	Struve2015	Canada	2006	human	liver abscess	23	yes	ICEKp10	1	1	55	1	1	1	1	1	1	1	-	-	1	34.7	na	2	23,10	20	25
ERR562353	SB3926	ERR562353	Bialek2014	Taiwan	before 2009	human	pus (liver abscess)	23	no	ICEKp1	4	2	332	0	0	1	1	1	1	1	-	HI1B, FIBK	-	-	cas5e	2	25,9	11	17
ERR706870	CAS692	ERR706870	Struve2015	Canada	2006	human	liver abscess	23	no	no_ybt	NA	NA	NA	0	1	1	1	1	1	1	-	HI1B, FIIk, FIBK	1	34.6	na	2	26,9	11	17
SB14	02A029	SRR5713916	This study	Belgium	1997	human	blood	23	yes	ICEKp10	1	1	47	1	1	0	0	0	0	0	-	ColRNA, ColpVC	-	-	na	2	27,9	19	27
AS13	A0073104	SRR5082339	Wyres2016	Australia	2008-2013	human	pneumonia	23	no	ICEKp3	4	9	200	0	1	1	1	1	1	1	-	HI1B, FIBK	1	38.5;57.8	na	2	27,9	10	18
AS16	A0428759	SRR5082338	Wyres2016	Australia	2013	human	blood	23	no	ICEKp3	4	9	200	0	1	1	1	1	1	1	-	HI1B, FIBK	2	38.5;57.8	na	2	27,9	10	18
ERR560510	SB4448	ERR560510	Bialek2014	France	2010	human	blood	23	no	no_ybt	NA	NA	NA	0	1*^	1	1	1	1	1	-	HI1B, FIBK	2	54.8;57.6	na	2	28,9	9	18
ERR712625	CAS699	ERR712625	Struve2015	USA	2007	human	liver abscess	23	yes	ICEKp10	1	1	46	1	1	1	1	1	1	1	-	-	1	34.6	na	2	28,11	19	29
ERR713644	CAS813	ERR713644	Struve2015	Denmark	2008	human	liver abscess	23	yes	ICEKp10	1	1	47	1	1	1	1	1	1	0	aac3-IIa, aadA6, sulI, sulII, dfrB1, blaTEM-2	A/C2, FIBK	1	45	na	2	31,7	18	28
5193_1_8	08-475T	ERR025472	Holt2015	Vietnam	2009	human	CSF (meningitis)	23	yes	ICEKp10	1	1	43	1	1	1	1	1	1	1	-	ColF, FIBK	3	48.6;48.9;61.1	na	2	29,10	19	30
NUH17	NUH17	SRR5082367	Lee2016	Singapore	2014	human	liver abscess	23	yes	ICEKp10	1	1	44	1	1	1	1	1	1	1	-	FIBK	3	25.3;41.9;46.5	na	2	30,9	18	29
RJF999	RJF999	CP014010.1; CP014011.1	GenBank	China	2015	human	blood	23	yes	ICEKp10	1	1	338	1	1	1	1	1	1	1	-	HI1B	3	34.6;37.9;58.3	na	2	29,10	18	29
ERR712790	CAS906	ERR712790	Struve2015	Norway	2010	human	liver abscess	23	no	no_ybt	NA	NA	NA	0	1	1	1	1	1	1	-	HI1B, FIB, FIBK	2	34.6;95.3	na	2	31,9	6	18
NCTC9494	4428-53	NCTC9494	NCTC	unknown	1954	human	sputum	23	no	no_ybt	NA	NA	NA	0	0	1	1	1	1	1	-	HI1B, FIBK	3	34.6;39.2;51.4	na	2	33,7	4	16
NUH08	NUH08	SRR5082374	Lee2016	Singapore	2014	human	liver abscess	23	yes	ICEKp10	1	1	46	1	1	1	1	1	1	1	-	FIBK	3	34.6;42.3;43	na	2	31,10	19	32
SB53	16A151	SRR5713912	This study	Spain	1997	human	blood	23	yes	ICEKp10	1	1	47	1	1	1	1	1	1	1	-	FIBK	1	34.6	na	2	35,9	19	35
NUH23	NUH23	SRR5082362	Lee2016	Singapore	2014	human	liver abscess	23	no	ICEKp3	1	8	169	0	0	1	1	1	1	1	-	HI1B, FIBK	1	37.5	na	2	34,10	16	32
ERR560522	BG130	ERR560522	Bialek2014	Vietnam	2008	human	post op fluid	23	yes	ICEKp10*	1	NA	NA	1	1	1	1	1	1	1	aac3-IIe, aadA24, aadB, rmtB, strA, strB, qnr-S1, cmlA5, floR, arr2, sulII, tetA, tetG, tetR, tetRG, dfr23, blaCTX-M-1, blaOXA-7, blaTEM-198, blaVEB-1	A/C2, FIBK	3	34.6;42.9;51.7	na	2	33,17	19	41
16703_5_12	16703512	ERR1008638	Wyres2016	Australia	2013	human	urine	23	yes	ICEKp10	1	1	47	1	1	1	1	1	1	1	-	FIBK	1	42.9	na	2	28,23	18	41
5197_7_3	Pus 9314/2	ERR025571	Holt2015	Laos	2008	human	pus (parotid abscess)	23	yes	ICEKp10	1	1	46	1	1	1	1	1	1	1	-	FIBK	1	34.6	na	2	36,17	19	44
573_1641	MGH94	LFAF01000000	GenBank	unknown	2014	human	unknown	23	yes	ICEKp10	1	1	57	1	1	1	1	1	1	1	-	FIBK	1	34.6	na	2	44,12	19	47
NUH19	NUH19	SRR5082369	Lee2016	Singapore	2014	human	liver abscess	23	no	ICEKp3	1	8	170	0	0	1	1	1	1	1	-	HI1B	2	39.9;59.8	na	2	48,9	5	34
Legend				Note that presence/absence data is indicated as 1 (present) or 0 (absent)
Genome_name	Genome identified used in this study
Strain	Strain name
Accession_Number	Read or assembly accession number. Semi-colons separate completed chromosme and plasmid accessions
Reference	Original publication reference - also see Table 1 in main text
Country	Country of isolation
Year	Year of isolation
Source	Source of isolation
Sample_type	Type of sample from which the isolate was identified
ST	Multi-locus sequence type
Sublineage 1	Indicates whether the genome is part of sublineage 1
ICEKp_structure	ICEKp variant
ICEKp_site	ICEKp tRNA insertion site (tRNA-Asn copy 1, 2, 3, 4)
Ybt_lineage	Yersiniabactin liineage
YbST	Yersiniabactin sequence type; closest match reported if YbST could not be determined
clb	Colibactin locus (* = clbJK fusion)
microcin	Microcin locus (* = partial deletions, ^ = insertion site unresolved)
Vir_plasmid	Virulence plasmid
iro	Salmochelin locus
iuc	Aerobactin locus
rmpA	rmpA gene (regulator of mucoid phenotype)
rmpA2	rmpA2 gene (regulator of mucoid phenotype)
AMR genes	Acquired antimicrobial resistance genes
Plasmid_replicons	Identified by comparison to PlasmidFinder database
Phage	Number of complete phage identified by PHAST analysis
Phage_length	Length(s) of complete phage identified by PHAST (kbp)
Missing_cas_genes	Name(s) of cas genes not detected by tblastx, id >= 90%, coverage >= 28%
Num_CRISPR_arrays	Number of CRISPR arrays detected in genome assembly
Repeat_num(s)	Number of direct repeats in each CRISPR array
Missing_CRISPR_spacers	Number of missing CRISPR spacers with comparison to the NTUH-K2044 CRISPR arrays
Additional_CRISPR_spacers	Number of additional CRISPR spacers with comparison to the NTUH-K2044 CRISPR arrays
