# Supplementary material for: Population genomics of hypervirulent Klebsiella pneumoniae clonal-group 23 reveals early emergence and rapid global dissemination
Source: Nat Commun. 2018 Jul 13;9:2703. doi: 10.1038/s41467-018-05114-7 (PMC6045662; doi:10.1038/s41467-018-05114-7)
Supplement: Supplementary file 5 — Supplementary Data 2 [file 41467_2018_5114_MOESM5_ESM.xlsx]

## Sheet: TableS2
Supplementary Table 2: Nucleotide mutations defining the globally distributed sublineage CG23-I (determined by FastML analysis)
Position_NTUH-K2044	ancestral_nt	mutation	type	gene	ancestral_codon	derived_codon	ancestral_AA	derived_AA	product	ntInGene	codonInGene	posInCodon	Notes
181187	C	T	s	KP1_0177	ATC	ATT	I	I	phospholipase A	459	153	3
234058	C	T	s	KP1_0223	GAC	GAT	D	D	DNA-directed RNA polymerase subunit beta'	2706	902	3
300080	C	G	s	KP1_0282	CGC	CGG	R	R	diacylglycerol kinase	279	93	3
321886	T	A	ns	KP1_0309	CAT	CTT	H	L	putative hydrolase	1295	432	2
353699	G	T	s	KP1_0342	GCC	GCA	A	A	acetyl-CoA synthetase	345	115	3
591150	C	T	nonsense	KP1_0600	CAG	TAG	Q	*	long polar fimbrial outer membrane usher protein KpcC	1147	383	1	Truncates the 829 amino acid protein KpcC in the middle of the FimD outer membrane usher domain; likely prevents expression of the fimbriae
601335	C	A	ns	KP1_0614	TCC	TAC	S	Y	hytpothetical protein	1814	605	2
860191	C	T	s	KP1_0876	GTC	GTT	V	V	AraC family transcriptional regulator	759	253	3
975109	T	C	intergenic	3' pulA (159bp) and 5' of orfA of ISKpn1 (52bp)	na	na	na	na	na	na	na	na
1103166	G	A	s	KP1_1132	ACC	ACT	T	T	gamma-glutamyl phosphate reductase	444	148	3
1380100	G	A	s	KP1_1436	GCG	GCA	A	A	hypothetical protein	12	4	3
1381390	G	C	ns	KP1_1438	GTT	CTT	V	L	putative secretion protein HlyD	55	19	1
1491578	C	T	s	KP1_1548	ATC	ATT	I	I	enterobactin/ferric enterobactin esterase	75	25	3
1518481	C	T	ns	KP1_1575	GGG	AGG	G	R	methylthioribose kinase	697	233	1
1700421	G	A	ns	KP1_1759	CCA	CTA	P	L	sensor protein BasS/PmrB	1031	344	2
1711107	G	A	ns	KP1_1771	GCC	GTC	A	V	cardiolipin synthase 2	92	31	2
1774435	C	A	ns	KP1_1829	ATG	ATT	M	I	putative glutathione S-transferase	3	1	3
1869839	T	C	s	KP1_1923	CGT	CGC	R	R	condesin subunit E	519	173	3
1911367	C	T	intergenic	3' hypothetical protein (38bp) and 5' ompA (95bp, ompA is reverse oriented)	na	na	na	na	na	na	na	na
1968784	C	A	ns	KP1_2020	GCC	TCC	A	S	putative transport protein	994	332	1
2381372	A	G	s	KP1_2478	GAA	GAG	E	E	enoyl-CoA hydratase	30	10	3
2421053	C	A	ns	KP1_2519	GGT	TGT	G	C	bifunctional PLP-dependent beta-cystathionase and repressor of maltose regulon through interaction with MalT	1132	378	1
2459663	A	T	ns	KP1_2561	TCT	ACT	S	T	hypothetical protein	745	249	1
2486725	G	A	ns	KP1_2591	GCC	GTC	A	V	acid shock protein	194	65	2
2578082	C	T	s	KP1_2699	CTG	CTA	L	L	putative ABC-type metal ion transport system periplasmic component	639	213	3
2713798	C	A	ns	KP1_2846	TAG	TAT	*	Y	hypothetical protein	1122	374	3
2723741	C	T	ns	KP1_2856	GTG	ATG	V	M	putative cytochrome c biogenesis protein	889	297	1
2961224	T	A	ns	KP1_3111	CTG	CAG	L	Q	putative cytosine deaminase	11	4	2
2976300	C	T	s	KP1_3134	GTC	GTT	V	V	3-hydroxybutyrate dehydrogenase	141	47	3
3027008	G	A	s	KP1_3187	CTG	TTG	L	L	amino acid ABC transport system inner membrane component	547	183	1
3134570	G	A	intergenic	3' oligopeptide ABC transport system periplasmic binding component oppA (259bp) and 5' hypothetical protein (480bp)	na	na	na	na	na	na	na	na
3172556	A	G	ns	KP1_3339	AGC	GGC	S	G	hypothetical protein	310	104	1
3369594	G	A	ns	KP1_3555	GCG	GTG	A	V	diguanylate cyclase	1217	406	2
3595494	G	T	ns	KP1_3769	CCC	CAC	P	H	hydroxyethylthiazole kinase	281	94	2
3682016	C	G	ns	KP1_3851	GCC	GGC	A	G	AmpC beta-lactamase	893	298	2
3757607	A	G	ns	KP1_3928	AAG	AGG	K	R	5'-deoxynucleotidase	308	103	2
3954429	C	T	ns	KP1_4124	GAA	AAA	E	K	putative general substrate transporter	1408	470	1
3994342	G	A	ns	KP1_4164	GAG	AAG	E	K	putative NAD(P)-binding and ATP-binding acyl-CoA synthetase	190	64	1
4152205	G	A	s	KP1_4327	ATC	ATT	I	I	formate hydrogenlyase subunit 3	1068	356	3
4162509	G	A	s	KP1_4338	GAC	GAT	D	D	hypothetical protein	1728	576	3
4173990	G	C	ns	KP1_4349	GCC	CCC	A	P	iron transport system inner membrane permease component SitC	814	272	1
4229977	C	A	ns	KP1_4404	GGG	TGG	G	W	putative D-glucarate permease	664	222	1
4433313	C	A	ns	KP1_4630	TTG	TTT	L	F	2-octaprenyl-6-methoxyphenyl hydroxylase	66	22	3
4450930	G	A	s	KP1_4648	TCC	TCT	S	S	agmatinase	33	11	3
4558693	C	G	intergenic	3' evgS putative sensor protein EvgS1 (974bp), 5' acid-resistance membrane protein (596 bp)	na	na	na	na	na	na	na	na
4625264	G	A	s	KP1_4850	GCG	GCA	A	A	fructose-specific PTS family enzyme IIA component	297	99	3
4656417	G	T	s	KP1_4887	GGC	GGA	G	G	transcription elongation factor NusA	1131	377	3
4851305	G	A	s	KP1_5121	CTC	CTT	L	L	maltodextrin phosphorylase	2112	704	3
5143678	C	A	ns	KP1_5407	AGC	AGA	S	R	acridine efflux pump AcrB	1752	584	3
Legend
Position_NTUH-K2044	Position relative to the NTUH-K2044 reference chromosome (NC_012731.1)
ancestral_nt	Predicted ancestral nucleotide
mutation	Predicted nucleotide mutation in the common ancestor of sublineage CG23-V
type	Type of mutation
gene	Gene within which the mutation ocurred / genes either side of intergenic mutations (numbers in parantheses show the distance between the mutation and the gene in bp)
ancestral_codon	Predicted ancestral codon
derived_codon	Predicted codon in the common ancestor of sublineage CG23-V
ancestral_AA	Predicted ancestral amino acid
derived_AA	Predicted amino acid in the common ancestor of sublineage CG23-V
product	predicted protein product
ntInGene	nucleotide position of the mutation within the gene
codonInGene	codon number within the gene
posInCodon	position of the mutation within the codon i.e. 1, 2 or 3
Notes	additional notes
