# Supplementary material for: Population genomics of hypervirulent Klebsiella pneumoniae clonal-group 23 reveals early emergence and rapid global dissemination
Source: Nat Commun. 2018 Jul 13;9:2703. doi: 10.1038/s41467-018-05114-7 (PMC6045662; doi:10.1038/s41467-018-05114-7)
Supplement: Supplementary file 6 — Supplementary Data 3 [file 41467_2018_5114_MOESM6_ESM.xlsx]

## Sheet: TableS3
Supplementary Table 3: Nucleotide mutations defining the horse-associated sublineage within CG23-I (determined by FastML analysis)
Position_NTUH-K2044	ancestral_nt	mutation	type	gene	ancestral_codon	derived_codon	ancestral_AA	derived_AA	product	ntInGene	codonInGene	posInCodon	Notes
49600	C	T	s	KP1_0046	GGC	GGT	G	G	formate dehydrogenase accessory protein	375	125	3
57248	G	T	s	KP1_0059	GCG	GCT	A	A	putative helix-turn-helix regulatory protein	558	186	3
300137	C	T	s	KP1_0282	ACC	ACT	T	T	diacylglycerol kinase	336	112	3
311072	G	A	s	KP1_0297	CCG	CCA	P	P	acid phosphatase/phosphotransferase	111	37	3
383453	C	A	ns	KP1_0373	TCG	TAG	S	*	plasmid stable inheritance protein	818	273	2
413064	T	A	ns	KP1_0403	AAA	ATA	K	I	putative secretion ATPase	35	12	2
664150	C	T	ns	KP1_0677	GCC	ACC	A	T	putative cyclopropane-fatty-acyl-phospholipid synthase	415	139	1
854904	C	T	intergenic	3' polB (rc), DNA polymerase II (41bp). 5' araD (rc) L-ribulose-5-phosphate 4-epimerase (831bp)	na	na	na	na	na	na	na	na
921860	T	A	intergenic	3' KP1_0939, hypothetical protein (230bp). 5' pdhR, transcriptional regulator (245bp)	na	na	na	na	na	na	na	na
1074408	C	T	ns	KP1_1101	GGC	AGC	G	S	4-aminobutyrate aminotransferase	736	246	1	catalyzes the formation of succinate semialdehyde and glutamate from 4-aminobutanoate and 2-oxoglutarate
1119380	T	C	ns	KP1_1149	GTT	GCT	V	A	putative receptor	983	328	2
1130873	G	A	ns	KP1_1164	GCC	GTC	A	V	ethanolamine ammonia-lyase large subunit	800	267	2
1144141	G	A	ns	KP1_1177	GCC	ACC	A	T	hypothetical isochorismatase family protein	79	27	1
1195307	C	T	ns	KP1_1237	GAT	AAT	D	N	putative NAD(P)H-dependent xylose reductase	877	293	1
1228985	G	A	s	KP1_1272	CTG	CTA	L	L	DNA-binding ATP-dependent protease La	1788	596	3
1255229	G	T	ns	KP1_1302	AAG	AAT	K	N	periplasmic maltose-binding protein	876	292	3
1354693	A	G	intergenic	3' cadC, DNA-binding transcriptional activator (151bp). 5' cadB, lysine/cadaverine antiporter (217bp).	na	na	na	na	na	na	na	na	Cad operon likely involved in response to gastrointestinal stress - cadC alters trasncription of cad operon and tdv operon in response to acid. cadCBA mutants show impared colonisation ability (see PMID: 20497056
1365866	G	T	ns	KP1_1419	GGG	TGG	G	W	putative oxidoreductase	838	280	1
1549903	T	C	intergenic	3' ahpF, alkyl hyroperoxide reductase FAD/NAD(P)-binding subunit (36bp). 5' ybdQ (rc), universal stress protein G (43bp)	na	na	na	na	na	na	na	na
1549904	A	C	intergenic	3' ahpF, alkyl hyroperoxide reductase FAD/NAD(P)-binding subunit (37bp). 5' ybdQ (rc), universal stress protein G (42bp)	na	na	na	na	na	na	na	na
1586583	C	A	s	KP1_1644	GTC	GTA	V	V	2-octaprenyl-3-methyl-6-methoxy-1,4-benzoquinol hydroxylase	279	93	3
1619218	G	A	ns	KP1_1674	GCC	ACC	A	T	putative hydrolase-oxidase	427	143	1
1621585	C	A	ns	KP1_1677	ACG	AAG	T	K	hypothetical protein	464	155	2
1675362	G	A	ns	KP1_1735	GCC	GTC	A	V	cation/multidrug efflux pump	476	159	2
1693115	C	T	ns	KP1_1750	CCG	TCG	P	S	biotin synthetase	55	19	1
1700984	G	C	s	KP1_1759	CGC	CGG	R	R	sensor protein BasS/PmrB	468	156	3
1810031	G	A	ns	KP1_1869	GCG	GTG	A	V	pyruvate dehydrogenase	584	195	2	aqpZ, porin involved in osmoregulation allowing water to move into and out of the cell in response to osmotic pressure
1822226	C	T	s	KP1_1883	GTC	GTT	V	V	ATP-dependent Clp protease ATP-binding subunit	96	32	3
1960659	C	T	intergenic	3' KP1_2006, putative glutamine synthetase (279bp). 5' ycjJ, putative amino acid transport protein (23bp)	na	na	na	na	na	na	na	na
1995470	T	A	intergenic	3' ycdY, putative oxidoreductase component (43bp). 5' ycdZ, putative trasnport protein (63bp)	na	na	na	na	na	na	na	na
2055619	C	A	s	KP1_2110	ATC	ATA	I	I	N-acetyl-D-glucosamine kinase	186	62	3
2279006	A	T	ns	KP1_2375	GAC	GTC	D	V	hypothetical protein	752	251	2	blast match - Glyco_hydro_2_N Pfam02837 eval:2.45e-15
2349381	C	T	ns	KP1_2447	CGC	CAC	R	H	putative oxidoreductase	692	231	2
2353075	A	T	ns	KP1_2450	CAG	CTG	Q	L	ATP-dependent RNA helicase DbpA	536	179	2
2357919	C	T	ns	KP1_2455	ATG	ATA	M	I	putative oxidoreductase Fe-S subunit	3090	1030	3
2431829	T	A	ns	KP1_2527	AAA	ATA	K	I	DNA replication terminus site-binding protein	575	192	2
2484448	C	T	s	KP1_2584	GGC	GGT	G	G	multidrug efflux system protein MdtI	210	70	3
2710425	A	T	ns	KP1_2842	AAA	ATA	K	I	putative periplasmic binding protein/LacI transcriptional regulator	8	3	2
2739725	C	A	intergenic	3' lysR trasncrioptional regulator (31bp). 5' KP1_2871, putative hydroperoxidase I (240bp)	na	na	na	na	na	na	na	na
2942028	G	A	intergenic	3' KP1_3090 (rc), putative carbonic anydrase (3bp). 5' KP1_3091, amino acid exporter (96bp)	na	na	na	na	na	na	na	na
2954749	C	T	s	KP1_3105	CCC	CCT	P	P	LysR family transcriptional regulator	324	108	3
2959998	G	T	ns	KP1_3109	GCC	GAC	A	D	LysR family transcriptional regulator	44	15	2
2964033	G	A	ns	KP1_3115	GAT	AAT	D	N	putative ABC transport system periplasmic binding component	175	59	1
3014489	A	T	ns	KP1_3174	TTT	TAT	F	Y	putative ABC transport system inner membrane permease	164	55	2
3042092	G	T	intergenic	3' KP1_3205 (rc), putative lavin-dependent oxidoreductase (81bp). 5' KP1_3206 (rc), LysR family transcriptional regulator (66bp)	na	na	na	na	na	na	na	na
3065963	T	C	intergenic	3' lpp, murein lipoprotein (11bp). 5' ynhG (rc), putative ATP synthase subunit (53bp)	na	na	na	na	na	na	na	na	lppA deletion mutants show reduced serum killing and greater membrane permiability (PubMED: 23911714)
3065964	A	C	intergenic	3' lpp, murein lipoprotein (12bp). 5' ynhG (rc), putative ATP synthase subunit (52bp)	na	na	na	na	na	na	na	na
3114989	G	A	intergenic	3' pheS (rc), phenylalanyl-tRNA synthetase subunit alpha (272bp). 5' rplT (rc) 50S ribosomal protein L20 (25bp)	na	na	na	na	na	na	na	na
3132632	A	T	intergenic	3' oppB (rc), oligopeptide trasnporter permease (42bp). 5' oppA (rc), oligopeptide ABC trasnport system periplasmic binding component (46bp)	na	na	na	na	na	na	na	na
3198365	G	A	ns	KP1_3370	CAG	TAG	Q	*	hypothetical protein	829	277	1	blast match: type VI secretion protein VasK WP_041937785.1, >99% cov and id
3231386	C	A	ns	KP1_3408	GTG	TTG	V	L	formate C-acetyltransferase	1966	656	1
3275228	G	T	ns	KP1_3455	GCC	TCC	A	S	L-serine deaminase	397	133	1
3314516	G	A	ns	KP1_3495	CGC	TGC	R	C	phosphogluconate dehydratase	31	11	1
3330173	A	T	ns	KP1_3511	ATT	TTT	I	F	hypothetical protein	511	171	1	blast match: cysteine_hydrolases cd00431 eval:1.50e-47
3493216	G	A	s	KP1_3673	CAG	CAA	Q	Q	exonuclease I	930	310	3
3528854	A	G	ns	KP1_3705	GTC	GCC	V	A	putative UDP-glucose lipid carrier transferase	80	27	2	capsule initiating sugar protein
3615193	C	T	ns	KP1_3787	GGC	AGC	G	S	two-component regulatory system sensor kinase	949	317	1
3658790	T	A	ns	KP1_3829	ATT	TTT	I	F	bifunctional PTS system fructose-specific transporter subunit IIA/HPr protein	841	281	1
3704436	G	A	ns	KP1_3873	GCG	GTG	A	V	hybrid sensory kinase in two-component regulatory system with RcsB and YojN	2411	804	2	rcsC is a negative regulator of colanic acid biosynthesis in E. coli (PMID:20722597)
3707752	G	A	s	KP1_3874	GTC	GTT	V	V	DNA gyrase subunit A	1860	620	3
3727245	G	C	s	KP1_3889	CTC	CTG	L	L	competence damage-inducible protein A	141	47	3
3736432	G	A	s	KP1_3904	GCC	GCT	A	A	menaquinone-specific isochorismate synthase	495	165	3
3745371	G	A	s	KP1_3915	CTG	TTG	L	L	NADH dehydrogenase subunit H	556	186	1
3761590	T	A	intergenic	3' hypothetical protein (rc) KP1_3932 (30bp). 5' ackA, acetate kinase (310bp)	na	na	na	na	na	na	na	na
3768994	G	T	ns	KP1_3940	GGG	GTG	G	V	NAD dependent epimerase/dehydratase family protein	335	112	2
3916720	G	A	intergenic	3' guaB (rc) inosine 5'monophsphtae dehyrogenase (58bp). 5' xseA, exodeoxyribonucease VII large subunit (37bp)	na	na	na	na	na	na	na	na
3926636	A	G	intergenic	3' KP1_4096 (rc), cytoskeletal protein RodZ (96bp). 5' KP1_4097 (rc), hypothetical protein (179bp)	na	na	na	na	na	na	na	na
3939214	G	A	s	KP1_4105	ACC	ACT	T	T	enhanced serine sensitivity protein SseB	99	33	3
4068624	C	T	ns	KP1_4236	CCG	TCG	P	S	amino acid ABC transporter substrate-binding protein	535	179	1
4094720	A	T	intergenic	3' KP1_4261 (rc), hypothetical protein (7bp) - note protein very short. 5'	na	na	na	na	na	na	na	na	KP1_4262 - Blast match: L-alanine exporter AlaE, pfam06610 L-alanine exporter eval: 1.84e-75
4181929	G	A	ns	KP1_4356	GAG	AAG	E	K	ferric enterobactin/colicins B/D outer membrane porin	2284	762	1
4273249	C	T	s	KP1_4451	TTG	TTA	L	L	putative cobalt transport protein	453	151	3
4286616	G	A	s	KP1_4469	GCC	GCT	A	A	propanediol diffusion facilitator	663	221	3
4290463	G	A	ns	KP1_4473	GCC	ACC	A	T	propanediol dehydratase large subunit	1549	517	1
4377476	A	T	intergenic	3' KP1_4566 (rc), hypothetical protein (253bp). 5' fimB, tyrosine recombinase - mediates phase variation that regulates type 1 pilus production (fimK) (966bp)	na	na	na	na	na	na	na	na	KP1_4566 - blast match putative nickel transporter - RcnA; COG2215
4620778	G	A	ns	KP1_4846	CGG	TGG	R	W	putative DeoR-type transcriptional regulator	649	217	1
4621876	A	C	ns	KP1_4847	ATC	CTC	I	L	tagatose-bisphosphate aldolase	136	46	1
4730408	C	T	ns	KP1_4970	GCG	ACG	A	T	hypothetical protein	2503	835	1
4875585	G	A	ns	KP1_5137	CCG	CTG	P	L	hypothetical protein	95	32	2	blast match: quercetin 2,3-dioxygenase Pfam02678 eval: 1.27e-46,
4956529	G	A	s	KP1_5220	CTC	CTT	L	L	putative phosphodiesterase	1566	522	3
5117873	C	A	intergenic	3' KP1_5377 (rc) putative sugar isomerase (116bp). 5' yicI (rc), alpha-xylosidase (42bp)	na	na	na	na	na	na	na	na
5126066	T	C	ns	KP1_5385	TGG	CGG	W	R	bifunctional oxidoreductase/alginate lyase	190	64	1
5204704	C	T	ns	KP1_5477	GCG	ACG	A	T	putative outer membrane protein	967	323	1
Legend
Position_NTUH-K2044	Position relative to the NTUH-K2044 reference chromosome (NC_012731.1)
ancestral_nt	Predicted ancestral nucleotide
mutation	Predicted nucleotide mutation in the common ancestor of the horse-associated sublineage
type	Type of mutation
gene	Gene within which the mutation ocurred / genes either side of intergenic mutations (numbers in parantheses show the distance between the mutation and the gene in bp)
ancestral_codon	Predicted ancestral codon
derived_codon	Predicted codon in the common ancestor of the horse-associated sublineage
ancestral_AA	Predicted ancestral amino acid
derived_AA	Predicted amino acid in the common ancestor of the horse-associated sublineage
product	predicted protein product
ntInGene	nucleotide position of the mutation within the gene
codonInGene	codon number within the gene
posInCodon	position of the mutation within the codon i.e. 1, 2 or 3
Notes	additional notes
